# Supplementary material for: Predictive Performance of Machine Learning Models for Heart Failure Readmission: A Systematic Review
Source: Biomedicines. 2025 Aug 29;13(9):2111. doi: 10.3390/biomedicines13092111 (PMC12467969; doi:10.3390/biomedicines13092111)
Supplement: Supplementary file 1 [file biomedicines-13-02111-s001.zip]

Archive with 1 entries (1 files):
- biomedicines-3748868-supplementary.pdf
